# Supplementary material for: System analysis of the sequencing quality of human whole exome samples on BGI NGS platform
Source: Sci Rep. 2022 Jan 12;12:609. doi: 10.1038/s41598-021-04526-8 (PMC8755732; doi:10.1038/s41598-021-04526-8)
Supplement: Supplementary file 6 — Supplementary Information 6. [file 41598_2021_4526_MOESM6_ESM.xlsx]

## Sheet: S3 Table
Supplementary Table S3. Picard coverage statistics for all 64 fastq files containing libraries in each pool. Please refer to https://broadinstitute.github.io/picard/picard-metric-definitions.html for metrics definition.
sample	Pool	BED_FILE	PROTOCOL	duplicates	insert_size	ELS	BAIT_SET	BAIT_TERRITORY	BAIT_DESIGN_EFFICIENCY	ON_BAIT_BASES	NEAR_BAIT_BASES	OFF_BAIT_BASES	PCT_SELECTED_BASES	PCT_OFF_BAIT	ON_BAIT_VS_SELECTED	MEAN_BAIT_COVERAGE	PCT_USABLE_BASES_ON_BAIT	PCT_USABLE_BASES_ON_TARGET	FOLD_ENRICHMENT	TARGET_TERRITORY	GENOME_SIZE	TOTAL_READS	PF_READS	PF_BASES	PF_UNIQUE_READS	PF_UQ_READS_ALIGNED	PF_BASES_ALIGNED	PF_UQ_BASES_ALIGNED	ON_TARGET_BASES	PCT_PF_READS	PCT_PF_UQ_READS	PCT_PF_UQ_READS_ALIGNED	MEAN_TARGET_COVERAGE	MEDIAN_TARGET_COVERAGE	MAX_TARGET_COVERAGE	ZERO_CVG_TARGETS_PCT	PCT_EXC_MAPQ	PCT_EXC_BASEQ	PCT_EXC_OVERLAP	PCT_EXC_OFF_TARGET	FOLD_80_BASE_PENALTY	PCT_TARGET_BASES_1X	PCT_TARGET_BASES_2X	PCT_TARGET_BASES_10X	PCT_TARGET_BASES_20X	PCT_TARGET_BASES_30X	PCT_TARGET_BASES_40X	PCT_TARGET_BASES_50X	PCT_TARGET_BASES_100X
ZOW503_1A_OL_v6	1A	Agilent v6	RSMU_exome	6.3	282	213184171	v6	60456963	1	5111661867	2054754624	643272965	0.92	0.08	0.71	84.55	0.65	0.53	33.52	60456963	3095693983	52394525	52394525	7859178750	52394525	52330593	7809689456	7809689456	4177523442	1	1	1	69.1	61	4702	0.02	0.03	0.03	0.11	0.3	1.87	0.98	0.98	0.9697	0.95	0.88	0.77	0.64	0.18
NCU904_1A_OL_v6	1A	Agilent v6	RSMU_exome	7.1	259	210392621	v6	60456963	1	5994698227	2071421633	595736407	0.93	0.07	0.74	99.16	0.69	0.53	35.44	60456963	3095693983	58151414	58151414	8722712100	58151414	58076521	8661856267	8661856267	4654308844	1	1	1	76.99	67	3691	0.02	0.03	0.02	0.15	0.26	1.88	0.98	0.98	0.9713	0.95	0.91	0.82	0.7	0.24
UMK791_1A_OL_v6	1A	Agilent v6	RSMU_exome	6.9	252	231754779	v6	60456963	1	6154391011	2046076641	1056080247	0.89	0.11	0.75	101.8	0.66	0.51	34.04	60456963	3095693983	62206930	62206930	9331039500	62206930	62114829	9256547899	9256547899	4713703286	1	1	1	77.97	67	2903	0.02	0.03	0.02	0.16	0.27	1.95	0.98	0.98	0.9699	0.95	0.9	0.81	0.69	0.25
YYQ361_1A_OL_v6	1A	Agilent v6	RSMU_exome	6.9	247	225211275	v6	60456963	1	6186887161	1988490224	854725497	0.91	0.09	0.76	102.34	0.68	0.51	35.08	60456963	3095693983	60625244	60625244	9093786600	60625244	60542132	9030102882	9030102882	4679799283	1	1	1	77.41	67	4398	0.02	0.03	0.02	0.17	0.26	1.94	0.98	0.98	0.9714	0.95	0.9	0.81	0.7	0.24
RNX990_1A_OL_v6	1A	Agilent v6	RSMU_exome	7.1	257	223000018	v6	60456963	1	6388718119	2137683669	617620205	0.93	0.07	0.75	105.67	0.69	0.54	35.78	60456963	3095693983	61406725	61406725	9211008750	61406725	61315776	9144021993	9144021993	4936100339	1	1	1	81.65	71	4930	0.02	0.03	0.02	0.15	0.25	1.9	0.98	0.98	0.9709	0.96	0.92	0.84	0.73	0.27
ZUV560_1A_OL_v6	1A	Agilent v6	RSMU_exome	7.5	255	223613301	v6	60456963	1	6788485730	2263749415	672286812	0.93	0.07	0.75	112.29	0.69	0.53	35.75	60456963	3095693983	65272389	65272389	9790858350	65272389	65197084	9724521957	9724521957	5213140452	1	1	1	86.23	74	5699	0.02	0.03	0.02	0.16	0.25	1.87	0.98	0.98	0.9715	0.96	0.93	0.86	0.76	0.3
EOS735_1A_OL_v6	1A	Agilent v6	RSMU_exome	7.1	249	247866070	v6	60456963	1	7173481504	2319380226	744266487	0.93	0.07	0.76	118.65	0.7	0.53	35.88	60456963	3095693983	68727663	68727663	10309149450	68727663	68642622	10237128217	10237128217	5420979634	1	1	1	89.67	77	4422	0.02	0.03	0.02	0.17	0.25	1.95	0.98	0.98	0.9725	0.96	0.93	0.86	0.77	0.33
JFW464_1A_OL_v6	1A	Agilent v6	RSMU_exome	7.5	247	256857004	v6	60456963	1	7805127640	2522158856	802573285	0.93	0.07	0.76	129.1	0.7	0.52	35.91	60456963	3095693983	74698044	74698044	11204706600	74698044	74609850	11129859781	11129859781	5865841534	1	1	1	97.03	84	6004	0.02	0.03	0.02	0.17	0.25	1.9	0.98	0.98	0.9718	0.96	0.94	0.89	0.82	0.38
E701_1A_OL_v6	1A	Agilent v6	RSMU_exome	7.19	239	267319687	v6	60456963	1	7945893973	2336660772	810525134	0.93	0.07	0.77	131.43	0.71	0.53	36.68	60456963	3095693983	74486686	74486686	11173002900	74486686	74380032	11093079879	11093079879	5874629828	1	1	1	97.17	83	4903	0.02	0.03	0.02	0.19	0.23	1.94	0.98	0.98	0.9724	0.96	0.93	0.88	0.8	0.38
NA12891_3_1A_OL_v6	1A	Agilent v6	RSMU_exome	9.3	248	250840473	v6	60456963	1	9415176372	2865857641	1097687814	0.92	0.08	0.77	155.73	0.7	0.53	36.04	60456963	3095693983	90024504	90024504	13503675600	90024504	89761179	13378721827	13378721827	7135869491	1	1	1	118.03	90	9273	0.02	0.03	0.02	0.17	0.24	2.31	0.98	0.98	0.9742	0.96	0.94	0.88	0.81	0.44
NA12891_2_1A_OL_v6	1A	Agilent v6	RSMU_exome	11.7	236	208466347	v6	60456963	1	9998027961	2880512897	1076695814	0.92	0.08	0.78	165.37	0.71	0.52	36.69	60456963	3095693983	93947109	93947109	14092066350	93947109	93648422	13955236672	13955236672	7322962485	1	1	1	121.13	91	11310	0.02	0.03	0.02	0.2	0.23	2.42	0.98	0.98	0.9742	0.96	0.93	0.88	0.81	0.45
NA12891_1_1A_OL_v6	1A	Agilent v6	RSMU_exome	15.4	238	180404876	v6	60456963	1	11314740516	3228706112	1078401678	0.93	0.07	0.78	187.15	0.72	0.53	37.09	60456963	3095693983	105194870	105194870	15779230500	105194870	104873201	15621848306	15621848306	8306793182	1	1	1	137.4	94	14576	0.02	0.03	0.02	0.2	0.22	2.99	0.98	0.98	0.9739	0.96	0.91	0.85	0.77	0.47
RWP411_1B_OL_v6	1B	Agilent v6	RSMU_exome	6.4	276	210122823	v6	60456963	1	5060347341	1988393988	749438419	0.9	0.1	0.72	83.7	0.64	0.52	33.23	60456963	3095693983	52371547	52371547	7855732050	52371547	52289147	7798179748	7798179748	4094679074	1	1	1	67.73	60	3971	0.02	0.03	0.03	0.12	0.3	1.83	0.98	0.98	0.9687	0.95	0.88	0.77	0.63	0.17
YTQ775_1B_OL_v6	1B	Agilent v6	RSMU_exome	6.4	274	225061836	v6	60456963	1	5560837370	2160945688	721053009	0.91	0.09	0.72	91.98	0.65	0.53	33.73	60456963	3095693983	56644020	56644020	8496603000	56644020	56581931	8442836067	8442836067	4483238573	1	1	1	74.16	65	3680	0.02	0.03	0.03	0.12	0.29	1.81	0.98	0.98	0.9698	0.95	0.91	0.81	0.69	0.21
MSZ733_1B_OL_v6	1B	Agilent v6	RSMU_exome	6.7	278	254738422	v6	60456963	1	6624085364	2563218366	787667767	0.92	0.08	0.72	109.57	0.66	0.53	34	60456963	3095693983	66942449	66942449	10041367350	66942449	66876108	9974971497	9974971497	5333339681	1	1	1	88.22	75	4629	0.02	0.03	0.03	0.12	0.29	1.92	0.98	0.98	0.9719	0.96	0.93	0.86	0.77	0.32
KZK896_1B_OL_v6	1B	Agilent v6	RSMU_exome	7	274	250516326	v6	60456963	1	6701914829	2597198008	900833726	0.91	0.09	0.72	110.85	0.65	0.52	33.64	60456963	3095693983	68473627	68473627	10271044050	68473627	68395554	10199946563	10199946563	5377868788	1	1	1	88.95	77	4140	0.02	0.03	0.03	0.12	0.29	1.85	0.98	0.98	0.9731	0.96	0.93	0.87	0.79	0.32
NHN843_1B_OL_v6	1B	Agilent v6	RSMU_exome	8.5	242	197682193	v6	60456963	1	6905770175	2122662590	667584152	0.93	0.07	0.76	114.23	0.71	0.52	36.47	60456963	3095693983	65117031	65117031	9767554650	65117031	65053478	9696016917	9696016917	5096698714	1	1	1	84.3	73	5221	0.02	0.03	0.02	0.19	0.23	1.87	0.98	0.98	0.9717	0.96	0.92	0.85	0.75	0.29
YCP556_1B_OL_v6	1B	Agilent v6	RSMU_exome	7.7	245	230112309	v6	60456963	1	7272962668	2285444620	763986674	0.93	0.07	0.76	120.3	0.7	0.52	36.08	60456963	3095693983	69298343	69298343	10394751450	69298343	69227659	10322393962	10322393962	5452619470	1	1	1	90.19	78	5403	0.02	0.03	0.02	0.18	0.24	1.88	0.98	0.98	0.9721	0.96	0.93	0.87	0.79	0.33
NA12891_4_1B_OL_v6	1B	Agilent v6	RSMU_exome	9.5	250	192801190	v6	60456963	1	7279732304	2342946076	875271693	0.92	0.08	0.76	120.41	0.68	0.52	35.51	60456963	3095693983	70939292	70939292	10640893800	70939292	70698351	10497950073	10497950073	5566552136	1	1	1	92.07	79	5018	0.02	0.03	0.03	0.16	0.25	2	0.98	0.98	0.972	0.96	0.92	0.86	0.77	0.35
E701_1B_OL_v6	1B	Agilent v6	RSMU_exome	7.7	245	248992120	v6	60456963	1	7709274942	2387620856	1030877024	0.91	0.09	0.76	127.52	0.69	0.52	35.47	60456963	3095693983	74767378	74767378	11215106700	74767378	74681953	11127772822	11127772822	5779504845	1	1	1	95.6	82	4900	0.02	0.03	0.02	0.18	0.25	1.91	0.98	0.98	0.9726	0.96	0.93	0.88	0.8	0.37
AUV193_1B_OL_v6	1B	Agilent v6	RSMU_exome	7.19	259	270942354	v6	60456963	1	7820145443	2664310229	787635332	0.93	0.07	0.75	129.35	0.69	0.54	35.52	60456963	3095693983	75615356	75615356	11342303400	75615356	75544775	11272091004	11272091004	6073351185	1	1	1	100.46	87	4288	0.02	0.03	0.02	0.15	0.26	1.9	0.98	0.98	0.9719	0.96	0.94	0.9	0.83	0.41
NA12891_6_1B_OL_v6	1B	Agilent v6	RSMU_exome	9.1	245	233160989	v6	60456963	1	8657082848	2666627374	870370291	0.93	0.07	0.76	143.19	0.7	0.53	36.35	60456963	3095693983	82102374	82102374	12315356100	82102374	81945808	12194080513	12194080513	6478140971	1	1	1	107.15	87	7339	0.02	0.03	0.02	0.18	0.24	2.44	0.98	0.98	0.9707	0.95	0.9	0.83	0.76	0.43
TOO079_1B_OL_v6	1B	Agilent v6	RSMU_exome	9.5	225	224601332	v6	60456963	1	8952259460	2448727652	848497748	0.93	0.07	0.79	148.08	0.72	0.51	37.42	60456963	3095693983	82433966	82433966	12365094900	82433966	82339931	12249484860	12249484860	6254156455	1	1	1	103.45	88	5985	0.02	0.03	0.02	0.23	0.21	1.92	0.98	0.98	0.9717	0.96	0.94	0.9	0.83	0.42
NA12891_5_1B_OL_v6	1B	Agilent v6	RSMU_exome	9	253	248910823	v6	60456963	1	8970714742	2886250659	1051001658	0.92	0.08	0.76	148.38	0.69	0.52	35.59	60456963	3095693983	86910790	86910790	13036618500	86910790	86746098	12907967059	12907967059	6823543741	1	1	1	112.87	94	6953	0.02	0.03	0.02	0.17	0.25	2.09	0.98	0.98	0.9741	0.96	0.94	0.9	0.83	0.46
ZOW503_2A_OL_v4	2A	MGIEasy v4	RSMU_exome	18.5	292	84037668	v4	58970115	1	5609562705	2112655007	939618794	0.89	0.11	0.73	95.13	0.64	0.54	34	58970115	3095693983	58034910	58034910	8705236500	58034910	57959268	8661836506	8661836506	4707159663	1	1	1	79.82	66	2651	0.01	0.04	0.03	0.09	0.3	2.28	0.99	0.98	0.9627	0.92	0.85	0.76	0.66	0.27
EOS735_2A_OL_v4	2A	MGIEasy v4	RSMU_exome	15.8	256	95746563	v4	58970115	1	5927418916	1756783192	863114535	0.9	0.1	0.77	100.52	0.69	0.54	36.41	58970115	3095693983	57285588	57285588	8592838200	57285588	57207297	8547316643	8547316643	4622823875	1	1	1	78.39	65	1510	0.01	0.04	0.02	0.15	0.25	2.31	0.99	0.98	0.9642	0.92	0.84	0.75	0.65	0.26
UMK791_2A_OL_v4	2A	MGIEasy v4	RSMU_exome	18.5	259	88338443	v4	58970115	1	5952397946	1814013360	1355569564	0.85	0.15	0.77	100.94	0.65	0.51	34.26	58970115	3095693983	61224758	61224758	9183713700	61224758	61112631	9121980870	9121980870	4686603802	1	1	1	79.47	66	1630	0.01	0.04	0.02	0.14	0.28	2.21	0.99	0.98	0.965	0.92	0.85	0.76	0.66	0.27
JFW464_2A_OL_v4	2A	MGIEasy v4	RSMU_exome	16.3	257	96378536	v4	58970115	1	6144484882	1817967467	874392707	0.9	0.1	0.77	104.2	0.69	0.54	36.5	58970115	3095693983	59203765	59203765	8880564750	59203765	59134624	8836845056	8836845056	4786138577	1	1	1	81.16	68	1767	0.01	0.04	0.02	0.15	0.24	2.19	0.99	0.98	0.9675	0.93	0.86	0.77	0.67	0.27
RNX990_2A_OL_v4	2A	MGIEasy v4	RSMU_exome	17.8	264	88908933	v4	58970115	1	6145392111	1858697109	857567501	0.9	0.1	0.77	104.21	0.69	0.55	36.4	58970115	3095693983	59401150	59401150	8910172500	59401150	59311966	8861656721	8861656721	4898338299	1	1	1	83.06	69	1766	0.01	0.04	0.02	0.13	0.25	2.19	0.99	0.98	0.968	0.93	0.87	0.78	0.69	0.29
NCU904_2A_OL_v4	2A	MGIEasy v4	RSMU_exome	20.5	267	81251287	v4	58970115	1	6319459177	2002372248	894520479	0.9	0.1	0.76	107.16	0.68	0.55	36	58970115	3095693983	61770539	61770539	9265580850	61770539	61685240	9216351904	9216351904	5053383301	1	1	1	85.69	71	1792	0.01	0.04	0.02	0.13	0.26	2.26	0.99	0.99	0.9688	0.93	0.87	0.79	0.7	0.3
YYQ361_2A_OL_v4	2A	MGIEasy v4	RSMU_exome	19.6	253	85586365	v4	58970115	1	6319618233	1830531655	1165652075	0.87	0.13	0.78	107.17	0.67	0.52	35.61	58970115	3095693983	62460826	62460826	9369123900	62460826	62356713	9315801963	9315801963	4918651681	1	1	1	83.41	69	2179	0.01	0.05	0.02	0.15	0.25	2.25	0.99	0.99	0.9688	0.93	0.87	0.78	0.68	0.29
ZUV560_2A_OL_v4	2A	MGIEasy v4	RSMU_exome	18.9	261	91137775	v4	58970115	1	6626675350	2010367824	940555388	0.9	0.1	0.77	112.37	0.69	0.54	36.32	58970115	3095693983	64180343	64180343	9627051450	64180343	64098364	9577598562	9577598562	5237045566	1	1	1	88.81	75	1862	0.01	0.05	0.02	0.14	0.25	2.22	0.99	0.98	0.9696	0.94	0.88	0.81	0.72	0.33
NA12891_2_2A_OL_v4	2A	MGIEasy v4	RSMU_exome	19.8	241	93099348	v4	58970115	1	7227300003	1859309814	1118860510	0.89	0.11	0.8	122.56	0.7	0.53	37.18	58970115	3095693983	68592313	68592313	10288846950	68592313	68357022	10205470327	10205470327	5423778344	1	1	1	91.98	76	3372	0.01	0.05	0.02	0.18	0.22	2.3	0.99	0.99	0.9719	0.94	0.88	0.8	0.72	0.35
NA12891_1_2A_OL_v4	2A	MGIEasy v4	RSMU_exome	22.6	242	92217224	v4	58970115	1	8127277118	2091780118	1186311642	0.9	0.1	0.8	137.82	0.71	0.53	37.41	58970115	3095693983	76630987	76630987	11494648050	76630987	76403619	11405368878	11405368878	6091101766	1	1	1	103.29	83	4130	0.01	0.05	0.02	0.18	0.22	2.52	0.99	0.99	0.9726	0.94	0.88	0.81	0.74	0.41
NA12891_3_2A_OL_v4	2A	MGIEasy v4	RSMU_exome	20.1	251	106531350	v4	58970115	1	8228466654	2254426143	1352334137	0.89	0.11	0.78	139.54	0.69	0.53	36.5	58970115	3095693983	79515998	79515998	11927399700	79515998	79260501	11835226934	11835226934	6374076647	1	1	1	108.09	90	3802	0.01	0.05	0.02	0.16	0.24	2.25	0.99	0.99	0.975	0.95	0.91	0.86	0.79	0.44
E701_2A_OL_v4	2A	MGIEasy v4	RSMU_exome	20.7	242	102199806	v4	58970115	1	8351933084	2130995043	1217985169	0.9	0.1	0.8	141.63	0.71	0.54	37.47	58970115	3095693983	78480156	78480156	11772023400	78480156	78338405	11700913296	11700913296	6305817344	1	1	1	106.93	89	2562	0.01	0.04	0.02	0.18	0.22	2.23	0.99	0.99	0.9739	0.95	0.91	0.86	0.79	0.44
YTQ775_2B_OL_v4	2B	MGIEasy v4	RSMU_exome	16.4	285	87900840	v4	58970115	1	5273855742	1932662610	921615366	0.89	0.11	0.73	89.43	0.65	0.54	34.06	58970115	3095693983	54488034	54488034	8173205100	54488034	54406691	8128133718	8128133718	4379243609	1	1	1	74.26	61	1718	0.01	0.04	0.03	0.1	0.29	2.25	0.99	0.98	0.9612	0.91	0.83	0.73	0.62	0.23
MSZ733_2B_OL_v4	2B	MGIEasy v4	RSMU_exome	15.2	289	97449151	v4	58970115	1	5450544994	2013471233	906736545	0.89	0.11	0.73	92.43	0.65	0.54	34.18	58970115	3095693983	56133140	56133140	8419971000	56133140	56053103	8370752772	8370752772	4522509737	1	1	1	76.69	63	3068	0.01	0.04	0.03	0.1	0.29	2.26	0.99	0.98	0.9629	0.92	0.84	0.74	0.64	0.24
TOO079_2B_OL_v4	2B	MGIEasy v4	RSMU_exome	15.5	232	90573466	v4	58970115	1	5647404121	1390923520	863810596	0.89	0.11	0.8	95.77	0.71	0.51	37.52	58970115	3095693983	53072856	53072856	7960928400	53072856	52979570	7902138237	7902138237	4089922776	1	1	1	69.36	58	1745	0.01	0.05	0.02	0.2	0.21	2.24	0.99	0.98	0.9609	0.91	0.82	0.71	0.59	0.2
YCP556_2B_OL_v4	2B	MGIEasy v4	RSMU_exome	17.2	251	85903789	v4	58970115	1	5788926886	1625709878	863885250	0.9	0.1	0.78	98.17	0.7	0.54	36.71	58970115	3095693983	55521700	55521700	8328255000	55521700	55437058	8278522014	8278522014	4468251512	1	1	1	75.77	63	2466	0.01	0.04	0.02	0.16	0.24	2.3	0.99	0.98	0.9634	0.91	0.84	0.74	0.63	0.24
RWP411_2B_OL_v4	2B	MGIEasy v4	RSMU_exome	19.7	287	86227083	v4	58970115	1	6017608279	2236199668	1187792897	0.87	0.13	0.73	102.05	0.63	0.53	33.46	58970115	3095693983	63359778	63359778	9503966700	63359778	63225634	9441600844	9441600844	5018875963	1	1	1	85.11	70	1931	0.01	0.04	0.03	0.1	0.3	2.24	0.99	0.98	0.9653	0.93	0.87	0.78	0.69	0.3
NHN843_2B_OL_v4	2B	MGIEasy v4	RSMU_exome	19.6	250	81105439	v4	58970115	1	6199027077	1743396066	879013184	0.9	0.1	0.78	105.12	0.7	0.53	36.89	58970115	3095693983	59150960	59150960	8872644000	59150960	59066953	8821436327	8821436327	4746730138	1	1	1	80.49	67	1648	0.01	0.05	0.02	0.16	0.23	2.24	0.99	0.98	0.9664	0.93	0.86	0.77	0.67	0.27
NA12891_4_2B_OL_v4	2B	MGIEasy v4	RSMU_exome	18.3	253	90892654	v4	58970115	1	6242289961	1798365643	1172793026	0.87	0.13	0.78	105.86	0.67	0.52	35.57	58970115	3095693983	62275180	62275180	9341277000	62275180	62007929	9213448630	9213448630	4875291217	1	1	1	82.67	69	4618	0.01	0.04	0.02	0.15	0.25	2.3	0.99	0.98	0.9638	0.92	0.85	0.77	0.68	0.29
AUV193_2B_OL_v4	2B	MGIEasy v4	RSMU_exome	16.3	265	101919588	v4	58970115	1	6425370068	2005564512	924287985	0.9	0.1	0.76	108.96	0.68	0.55	36.06	58970115	3095693983	62715442	62715442	9407316300	62715442	62622069	9355222565	9355222565	5129354419	1	1	1	86.98	72	2200	0.01	0.04	0.02	0.13	0.25	2.29	0.99	0.98	0.9659	0.93	0.87	0.79	0.7	0.31
NA12891_6_2B_OL_v4	2B	MGIEasy v4	RSMU_exome	17.5	252	98181655	v4	58970115	1	6710522185	1912412505	1021780893	0.89	0.11	0.78	113.8	0.69	0.53	36.53	58970115	3095693983	64825369	64825369	9723805350	64825369	64662857	9644715583	9644715583	5180102984	1	1	1	87.84	72	3649	0.01	0.05	0.02	0.16	0.24	2.44	0.99	0.99	0.9643	0.92	0.85	0.77	0.68	0.32
E701_2B_OL_v4	2B	MGIEasy v4	RSMU_exome	17.8	250	98894350	v4	58970115	1	6758317925	1871356977	1231770120	0.88	0.12	0.78	114.61	0.68	0.52	35.98	58970115	3095693983	66166901	66166901	9925035150	66166901	66050547	9861445022	9861445022	5209927928	1	1	1	88.35	74	2557	0.01	0.04	0.02	0.16	0.25	2.21	0.99	0.98	0.97	0.94	0.88	0.8	0.71	0.32
KZK896_2B_OL_v4	2B	MGIEasy v4	RSMU_exome	20.1	285	101803248	v4	58970115	1	7284027039	2699965252	1352403485	0.88	0.12	0.73	123.52	0.64	0.53	33.73	58970115	3095693983	76063399	76063399	11409509850	76063399	75914916	11336395776	11336395776	6032729209	1	1	1	102.3	85	3361	0.01	0.04	0.03	0.1	0.3	2.27	0.99	0.99	0.9713	0.94	0.9	0.84	0.77	0.41
NA12891_5_2B_OL_v4	2B	MGIEasy v4	RSMU_exome	18.3	258	104521709	v4	58970115	1	7303823858	2144478291	1216453391	0.89	0.11	0.77	123.86	0.68	0.53	35.95	58970115	3095693983	71665364	71665364	10749804600	71665364	71486885	10664755540	10664755540	5715679103	1	1	1	96.93	81	5303	0.01	0.04	0.02	0.15	0.25	2.25	0.99	0.99	0.9712	0.94	0.89	0.82	0.75	0.38
YYQ361_3A_ML_v4	3A	MGIEasy v4	MGIEasy	13.4	254	70347235	v4	58970115	1	3334506775	990346532	1022125994	0.81	0.19	0.77	56.55	0.62	0.48	32.74	58970115	3095693983	35922109	35922109	5388316350	35922109	35854936	5346979301	5346979301	2583303530	1	1	1	43.81	35	2037	0.01	0.06	0.02	0.15	0.29	2.58	0.99	0.98	0.9146	0.76	0.59	0.44	0.32	0.06
RNX990_3A_ML_v4	3A	MGIEasy v4	MGIEasy	20.3	265	88049432	v4	58970115	1	6449957438	1987034385	1428912641	0.86	0.14	0.76	109.38	0.65	0.51	34.32	58970115	3095693983	66276863	66276863	9941529450	66276863	66144417	9865904464	9865904464	5109134839	1	1	1	86.64	71	4117	0.01	0.06	0.02	0.13	0.27	2.41	0.99	0.98	0.9661	0.92	0.85	0.77	0.68	0.31
NA12891_2_3A_ML_v4	3A	MGIEasy v4	MGIEasy	19.3	240	95075024	v4	58970115	1	6893247873	1818071929	1467466614	0.86	0.14	0.79	116.89	0.67	0.5	35.55	58970115	3095693983	68665699	68665699	10299854850	68665699	68313469	10178786416	10178786416	5146515740	1	1	0.99	87.27	69	11599	0.01	0.06	0.02	0.18	0.24	2.73	0.99	0.99	0.9594	0.9	0.82	0.74	0.65	0.31
JFW464_3A_ML_v4	3A	MGIEasy v4	MGIEasy	19.4	256	105360474	v4	58970115	1	6943061926	2114435353	2288571758	0.8	0.2	0.77	117.74	0.61	0.47	32.12	58970115	3095693983	76208735	76208735	11431310250	76208735	76078915	11346069037	11346069037	5374714877	1	1	1	91.14	74	7473	0.01	0.05	0.02	0.15	0.3	2.4	0.99	0.99	0.9674	0.93	0.86	0.78	0.7	0.34
ZUV560_3A_ML_v4	3A	MGIEasy v4	MGIEasy	22.5	263	93164620	v4	58970115	1	7418136267	2314468404	1740883591	0.85	0.15	0.76	125.79	0.64	0.5	33.94	58970115	3095693983	77055373	77055373	11558305950	77055373	76912143	11473488262	11473488262	5831120122	1	1	1	98.88	81	2990	0.01	0.06	0.02	0.13	0.27	2.41	0.99	0.99	0.9696	0.93	0.88	0.81	0.74	0.39
E701_3A_ML_v4	3A	MGIEasy v4	MGIEasy	21	243	105643715	v4	58970115	1	8393843191	2204459297	1613892005	0.87	0.13	0.79	142.34	0.68	0.51	36.08	58970115	3095693983	82057564	82057564	12308634600	82057564	81871836	12212194493	12212194493	6322118591	1	1	1	107.21	88	3207	0.01	0.06	0.02	0.17	0.23	2.44	0.99	0.99	0.9712	0.94	0.89	0.83	0.76	0.43
NA12891_1_3A_ML_v4	3A	MGIEasy v4	MGIEasy	24.6	241	96826803	v4	58970115	1	8780555488	2334036711	1818360810	0.86	0.14	0.79	148.9	0.67	0.5	35.64	58970115	3095693983	87222451	87222451	13083367650	87222451	86795976	12932953009	12932953009	6542462249	1	1	1	110.95	85	9164	0.01	0.06	0.02	0.18	0.23	3	0.99	0.99	0.9654	0.92	0.85	0.78	0.71	0.43
NA12891_3_3A_ML_v4	3A	MGIEasy v4	MGIEasy	26.5	251	103338968	v4	58970115	1	9669734201	2725032284	2366117962	0.84	0.16	0.78	163.98	0.65	0.5	34.39	58970115	3095693983	99556748	99556748	14933512200	99556748	99006055	14760884447	14760884447	7444116680	1	1	0.99	126.24	101	14239	0.01	0.06	0.02	0.16	0.26	2.58	0.99	0.99	0.9746	0.95	0.9	0.85	0.8	0.51
YTQ775_3B_ML_v4	3B	MGIEasy v4	MGIEasy	10	279	81416624	v4	58970115	1	2223231489	835917413	1631586217	0.65	0.35	0.73	37.7	0.47	0.38	24.88	58970115	3095693983	31567285	31567285	4735092750	31567285	31496686	4690735119	4690735119	1822884228	1	1	1	30.91	25	1385	0.01	0.05	0.03	0.11	0.42	2576	0.99	0.98	0.8657	0.63	0.41	0.26	0.16	0.02
NA12891_4_3B_ML_v4	3B	MGIEasy v4	MGIEasy	16.3	252	90917367	v4	58970115	1	5313310246	1514542143	1422827459	0.83	0.17	0.78	90.1	0.63	0.49	33.81	58970115	3095693983	56130088	56130088	8419513200	56130088	55750827	8250679848	8250679848	4125234547	1	1	0.99	69.95	56	13583	0.01	0.06	0.03	0.15	0.27	2.59	0.99	0.98	0.9473	0.87	0.77	0.67	0.56	0.21
YCP556_3B_ML_v4	3B	MGIEasy v4	MGIEasy	17.5	251	80356400	v4	58970115	1	5323798607	1498830822	1082221828	0.86	0.14	0.78	90.28	0.67	0.51	35.36	58970115	3095693983	53171599	53171599	7975739850	53171599	53045509	7904851257	7904851257	4076863977	1	1	1	69.13	57	3452	0.01	0.06	0.02	0.16	0.25	2.47	0.99	0.98	0.957	0.89	0.79	0.68	0.57	0.2
KZK896_3B_ML_v4	3B	MGIEasy v4	MGIEasy	18.2	286	104706849	v4	58970115	1	6353887447	2344998561	1918825246	0.82	0.18	0.73	107.75	0.59	0.49	31.41	58970115	3095693983	71467514	71467514	10720127100	71467514	71274963	10617711254	10617711254	5213113588	1	1	1	88.4	72	3928	0.01	0.06	0.03	0.1	0.32	2.39	0.99	0.99	0.9673	0.92	0.86	0.78	0.69	0.32
NHN843_3B_ML_v4	3B	MGIEasy v4	MGIEasy	21.9	249	82365863	v4	58970115	1	6515932863	1846351490	1515178149	0.85	0.15	0.78	110.5	0.65	0.49	34.63	58970115	3095693983	66429679	66429679	9964451850	66429679	66285306	9877462502	9877462502	4928855565	1	1	1	83.58	69	4032	0.01	0.06	0.02	0.16	0.25	2.39	0.99	0.99	0.9659	0.92	0.84	0.76	0.67	0.3
NA12891_6_3B_ML_v4	3B	MGIEasy v4	MGIEasy	18.6	250	101457498	v4	58970115	1	7007262719	1984440336	1469500100	0.86	0.14	0.78	118.83	0.66	0.51	35.16	58970115	3095693983	70654545	70654545	10598181750	70654545	70345424	10461203155	10461203155	5363905222	1	1	1	90.96	71	13692	0.01	0.06	0.02	0.15	0.25	2.93	0.99	0.98	0.9511	0.88	0.81	0.73	0.65	0.34
E701_3B_ML_v4	3B	MGIEasy v4	MGIEasy	23.7	247	151006906	v4	58970115	1	7835871857	2431300032	9295299608	0.52	0.48	0.76	132.88	0.4	0.3	21.03	58970115	3095693983	131941035	131941035	19791155250	131941035	131547627	19562471497	19562471497	5992762241	1	1	1	101.62	84	3574	0.01	0.06	0.02	0.17	0.44	2.36	0.99	0.99	0.9752	0.94	0.89	0.83	0.75	0.4
NA12891_5_3B_ML_v4	3B	MGIEasy v4	MGIEasy	23.3	252	143224234	v4	58970115	1	8487826839	2679410097	6942234854	0.62	0.38	0.76	143.93	0.46	0.36	24.6	58970115	3095693983	122828987	122828987	18424348050	122828987	122055098	18109471790	18109471790	6577283629	1	1	0.99	111.54	90	20524	0.01	0.06	0.02	0.16	0.4	2.53	0.99	0.99	0.9734	0.94	0.89	0.83	0.76	0.45
[truncated: 4 more columns]
