# Supplementary material for: System analysis of the sequencing quality of human whole exome samples on BGI NGS platform
Source: Sci Rep. 2022 Jan 12;12:609. doi: 10.1038/s41598-021-04526-8 (PMC8755732; doi:10.1038/s41598-021-04526-8)
Supplement: Supplementary file 10 — Supplementary Information 10. [file 41598_2021_4526_MOESM10_ESM.xlsx]

## Sheet: Лист1
Supplementary Table S7. Variation accuracy estimation by comparison with reference Platinum Genome for СNV (PG). Total INDEL – number of bases detected as INDEL. In PG INDEL – number of bases detected as INDEL and being INDEL in reference PG. Not in PG INDEL – number of bases detected as INDEL and being SNV in reference PG. PG-specific variations INDEL – number of bases that are INDEL in referenc…
NA12891 library	Protocol	Pool	Total SNV	In PG SNV	Not in PG SNV	PG-specific SNV	Samples-specific SNV	Sensitivity	Precision	F-measure
1	RSMU_exome	1A	52054	52054	0	3653	1888	99.977%	100.000%	99.988%
2	RSMU_exome	1A	53092	53089	3	2619	1805	99.979%	99.994%	99.987%
3	RSMU_exome	1A	53104	53101	3	2604	1754	99.974%	99.994%	99.984%
4	RSMU_exome	1B	53163	53161	2	2543	1671	99.972%	99.996%	99.984%
5	RSMU_exome	1B	53229	53225	4	2482	1761	99.977%	99.992%	99.985%
6	RSMU_exome	1B	52623	52621	2	3087	1769	99.979%	99.996%	99.988%
1	RSMU_exome	2A	49327	49325	2	3656	1772	99.972%	99.996%	99.984%
2	RSMU_exome	2A	49563	49562	1	3419	1733	99.972%	99.998%	99.985%
3	RSMU_exome	2A	49600	49599	1	3382	1588	99.972%	99.998%	99.985%
4	RSMU_exome	2B	48859	48859	0	4127	1625	99.982%	100.000%	99.991%
5	RSMU_exome	2B	49184	49181	3	3804	1550	99.980%	99.994%	99.987%
6	RSMU_exome	2B	48974	48974	0	4011	1642	99.980%	100.000%	99.990%
1	MGI	3A	47955	47951	4	5034	1661	99.979%	99.992%	99.985%
2	MGI	3A	48468	48467	1	4517	1628	99.977%	99.998%	99.988%
3	MGI	3A	48625	48623	2	4361	1595	99.977%	99.996%	99.987%
4	MGI	3B	47896	47894	2	5087	1502	99.971%	99.996%	99.983%
5	MGI	3B	46503	46501	2	6485	1587	99.981%	99.996%	99.988%
6	MGI	3B	47477	47477	0	5508	1512	99.979%	100.000%	99.989%
Mean		1A+1B	52878	52875	2	2831	1775	99.976%	99.995%	99.986%
		2A+2B	49251	49250	1	3733	1652	99.976%	99.998%	99.987%
		3A+3B	47821	47819	2	5165	1581	99.977%	99.996%	99.987%
Total			49983	49981	2	3910	1669	99.977%	99.996%	99.987%
